# Supplementary material for: Analysis of the Correlation between Frontal Alpha Asymmetry of Electroencephalography and Short-Term Subjective Well-Being Changes
Source: Sensors (Basel). 2023 Aug 7;23(15):7006. doi: 10.3390/s23157006 (PMC10422288; doi:10.3390/s23157006)
Supplement: Supplementary file 1 [file sensors-23-07006-s001.zip]

Archive with 1 entries (1 files):
- sensors-2468446-supplementary.pdf
